# Supplementary material for: Emergence and Evolution of High-Level Cephalosporin-Resistant Salmonella Goldcoast in Northern Taiwan
Source: Open Forum Infect Dis. 2019 Dec 17;6(12):ofz447. doi: 10.1093/ofid/ofz447 (PMC6916519; doi:10.1093/ofid/ofz447)
Supplement: ofz447_suppl_Supplementary_Table_S1 [file ofz447_suppl_supplementary_table_s1.xlsx]

## Sheet: Sheet1
Supplementary Table 1. Information of the S. Goldcoast isolates sequenced in this study
Strain/Isolate	Accession	Collection_data	Isolation_souce	Region/Country
M-25344	SSWF00000000	2018-08-01	pork	Taiwan
M-25352	SSWG00000000	2018-08-01	chicken	Taiwan
Sal-3033	SSVB00000000	2015-07-21	human	Taiwan
Sal-5290	SSVC00000000	2018-05-03	human	Taiwan
Sal-5294	SSVE00000000	2018-05-09	human	Taiwan
Sal-5297	SSVF00000000	2018-05-13	human	Taiwan
Sal-5308	SSVG00000000	2018-05-19	human	Taiwan
Sal-5310	SSVD00000000	2018-05-18	human	Taiwan
Sal-5313	SSVH00000000	2018-05-19	human	Taiwan
Sal-5336	SSVI00000000	2018-05-25	human	Taiwan
Sal-5364	CP039169(chr)/CP039170(plasmid)	2018-06-03	human	Taiwan
Sal-5394	SSVJ00000000	2018-06-13	human	Taiwan
Sal-5437	SSVK00000000	2018-07-11	human	Taiwan
Sal-5439	SSVL00000000	2018-07-14	human	Taiwan
Sal-5440	SSVM00000000	2018-07-08	human	Taiwan
Sal-5468	SSVN00000000	2018-07-21	human	Taiwan
Sal-5505	SSVO00000000	2018-08-04	human	Taiwan
Sal-5575	SSVP00000000	2018-08-25	human	Taiwan
Sal-5581	SSVQ00000000	2018-08-23	human	Taiwan
Sal-5634	SSVR00000000	2018-09-05	human	Taiwan
Sal-5642	SSVS00000000	2018-09-11	human	Taiwan
Sal-5648	SSVT00000000	2018-09-12	human	Taiwan
Sal-5658	SSVU00000000	2018-09-16	human	Taiwan
Sal-5664	SSVV00000000	2018-09-12	human	Taiwan
Sal-5671	SSVW00000000	2018-09-17	human	Taiwan
Sal-5675	SSVX00000000	2018-09-21	human	Taiwan
Sal-5720	SSVY00000000	2018-10-06	human	Taiwan
Sal-5722	SSVZ00000000	2018-10-07	human	Taiwan
Sal-5767	SSWA00000000	2018-11-02	human	Taiwan
Sal-5807	SSWB00000000	2018-11-21	human	Taiwan
Sal-5808	SSWC00000000	2018-11-24	human	Taiwan
Sal-5813	SSWD00000000	2018-11-27	human	Taiwan
Sal-5857	SSWE00000000	2018-12-26	human	Taiwan
SalGC_ZJ_84	SSVA00000000	2017-06-02	human	Zhejiang, China
