# Supplementary material for: Emergence and Evolution of High-Level Cephalosporin-Resistant Salmonella Goldcoast in Northern Taiwan
Source: Open Forum Infect Dis. 2019 Dec 17;6(12):ofz447. doi: 10.1093/ofid/ofz447 (PMC6916519; doi:10.1093/ofid/ofz447)
Supplement: ofz447_suppl_Supplementary_Table_S2 [file ofz447_suppl_supplementary_table_s2.xlsx]

## Sheet: Sheet1
Supplementary Table 2. Information of the S. Goldcoast isolates downloaded from public database
Strain_name	Collection_time	Host/source	Country/region	Assembly_barcode	Accession No.
58-13	2013/3	Human	Poland	SAL_AB6217AA_AS	ERR2541840
199803	2015/12	Human	United Kingdom	SAL_AB7567AA_AS	SRR7159870
205597	2016/1	Human	United Kingdom	SAL_AB9602AA_AS	SRR7191731
29323	2005/10	Human	United Kingdom	SAL_BA2531AA_AS	SRR1969422
37089	2014/8	Human	United Kingdom	SAL_BA3315AA_AS	SRR1966737
29352	2012/11	Human	United Kingdom	SAL_BA3372AA_AS	SRR1968361
29324	2006/4	Human	United Kingdom	SAL_BA3682AA_AS	SRR1970055
29364	2013/9	Human	United Kingdom	SAL_BA3756AA_AS	SRR1970218
29357	2013/9	Human	United Kingdom	SAL_BA4000AA_AS	SRR1969459
29355	2013/9	Human	United Kingdom	SAL_BA4091AA_AS	SRR1968241
29331	2007/9	Human	United Kingdom	SAL_BA4203AA_AS	SRR1970295
29353	2012/12	Human	United Kingdom	SAL_BA4301AA_AS	SRR1965881
29344	2010/5	Human	United Kingdom	SAL_BA4893AA_AS	SRR1967535
296839	2016/9	Human	United Kingdom	SAL_BB0023AA_AS	SRR7204491
287719	2016/8	Human	United Kingdom	SAL_BB1894AA_AS	SRR7251063
478610	2018/1	Human	United Kingdom	SAL_BB9602AA_AS	SRR7417202
478520	2018/1	Human	United Kingdom	SAL_CB5726AA_AS	SRR7495545
288877	2016/8	Human	United Kingdom	SAL_CB9412AA_AS	SRR7523687
FSIS11812677	2018/	Swine-sow	United States	SAL_DB5190AA_AS	SRR7708078
29328	2007/3	Human	United Kingdom	SAL_EA1685AA_AS	SRR1969458
29320	2005/10	Human	United Kingdom	SAL_EA6065AA_AS	SRR1970090
29379	2013/12	Human	United Kingdom	SAL_EA6068AA_AS	SRR1970085
29369	2013/10	Human	United Kingdom	SAL_EA6123AA_AS	SRR1969931
29338	2009/9	Human	United Kingdom	SAL_EA6174AA_AS	SRR1969864
29358	2013/9	Human	United Kingdom	SAL_EA6189AA_AS	SRR1969808
29372	2013/10	Human	United Kingdom	SAL_EA6232AA_AS	SRR1969756
29333	2008/8	Human	United Kingdom	SAL_EA6275AA_AS	SRR1969709
29326	2006/10	Human	United Kingdom	SAL_EA6375AA_AS	SRR1969576
29374	2013/10	Human	United Kingdom	SAL_EA6461AA_AS	SRR1969467
29377	2013/11	Human	United Kingdom	SAL_EA6465AA_AS	SRR1969461
29335	2008/8	Human	United Kingdom	SAL_EA6538AA_AS	SRR1969345
29341	2009/11	Human	United Kingdom	SAL_EA6601AA_AS	SRR1969181
40774	2014/8	Human	United Kingdom	SAL_EA6623AA_AS	SRR1969108
29354	2013/9	Human	United Kingdom	SAL_EA6715AA_AS	SRR1968781
29365	2013/9	Human	United Kingdom	SAL_EA6724AA_AS	SRR1968767
29339	2009/9	Human	United Kingdom	SAL_EA6764AA_AS	SRR1968737
29340	2009/10	Human	United Kingdom	SAL_EA6923AA_AS	SRR1968587
29351	2012/11	Human	United Kingdom	SAL_EA6941AA_AS	SRR1968573
29366	2013/10	Water	United Kingdom	SAL_EA6942AA_AS	SRR1968571
5358	2014/4	Human	United Kingdom	SAL_EA6954AA_AS	SRR1968562
29327	2006/10	Human	United Kingdom	SAL_EA7000AA_AS	SRR1968480
29349	2011/3	Human	United Kingdom	SAL_EA7006AA_AS	SRR1968471
29371	2013/10	/	United Kingdom	SAL_EA7071AA_AS	SRR1968242
29378	2013/12	Human	United Kingdom	SAL_EA7083AA_AS	SRR1968211
29330	2007/6	Human	United Kingdom	SAL_EA7125AA_AS	SRR1968166
29380	2014/2	Human	United Kingdom	SAL_EA7204AA_AS	SRR1968050
36486	2014/7	Human	United Kingdom	SAL_EA7211AA_AS	SRR1968031
29343	2010/4	Human	United Kingdom	SAL_EA7257AA_AS	SRR1967890
29342	2009/11	Human	United Kingdom	SAL_EA7271AA_AS	SRR1967846
29376	2013/11	Human	United Kingdom	SAL_EA7320AA_AS	SRR1967699
29367	2013/10	Human	United Kingdom	SAL_EA7456AA_AS	SRR1967326
36371	2014/8	Food	United Kingdom	SAL_EA7602AA_AS	SRR1966844
29321	2005/10	Human	United Kingdom	SAL_EA7615AA_AS	SRR1966798
29336	2008/9	Human	United Kingdom	SAL_EA7644AA_AS	SRR1966728
29334	2008/8	Human	United Kingdom	SAL_EA7686AA_AS	SRR1966613
29356	2013/9	Human	United Kingdom	SAL_EA7699AA_AS	SRR1966574
29329	2007/4	Other Mammal	United Kingdom	SAL_EA7704AA_AS	SRR1966567
29360	2013/9	Human	United Kingdom	SAL_EA7712AA_AS	SRR1966550
29347	2010/6	Human	United Kingdom	SAL_EA7795AA_AS	SRR1966268
29375	2013/11	Human	United Kingdom	SAL_EA7815AA_AS	SRR1966206
29373	2013/10	Human	United Kingdom	SAL_EA7831AA_AS	SRR1966139
89879	2015/2	Human	United Kingdom	SAL_EA7875AA_AS	SRR1966025
29348	2010/8	Human	United Kingdom	SAL_EA7880AA_AS	SRR1965998
29350	2012/9	Human	United Kingdom	SAL_EA7887AA_AS	SRR1965991
29363	2013/9	Food	United Kingdom	SAL_EA7914AA_AS	SRR1965920
29361	2013/9	Human	United Kingdom	SAL_EA7924AA_AS	SRR1965874
94248	2015/3	Human	United Kingdom	SAL_EA7967AA_AS	SRR1965706
29332	2008/7	Human	United Kingdom	SAL_EA8012AA_AS	SRR1965559
29319	2005/10	Human	United Kingdom	SAL_EA8070AA_AS	SRR1965406
29368	2013/10	Human	United Kingdom	SAL_EA8093AA_AS	SRR1965309
29322	2005/10	Human	United Kingdom	SAL_EA8127AA_AS	SRR1965191
29337	2008/9	Human	United Kingdom	SAL_EA8128AA_AS	SRR1965187
605826	2018/9	Human	United Kingdom	SAL_EB6695AA_AS	SRR7910407
FSIS11816108	2018/	Swine-sow	United States	SAL_GB5558AA_AS	SRR8263141
644169	2018/11	Human	United Kingdom	SAL_GB6387AA_AS	SRR8269056
32_Goldcoast_cp	2014/	Broiler chicken; Food	Netherlands	SAL_HB2299AA_AS	ERR2808702
652058	2018/12	Human	United Kingdom	SAL_HB5212AA_AS	SRR8325490
1090602148	2006/	Poultry	Netherlands	SAL_HB9536AA_AS	traces-0RePEaS
29359	2013/9	/	United Kingdom	SAL_IA8352AA_AS	SRR1968789
29370	2013/10	Human	United Kingdom	SAL_IA9258AA_AS	SRR1965622
NA	2017/	Environment	Germany	SAL_IB4253AA_AS	ERR2984266
NA	2017/	Other Mammal	Germany	SAL_IB6009AA_AS	ERR2984267
NA	2017/	Environment	Germany	SAL_IB6386AA_AS	ERR2984265
440828	2017/11	Human	United Kingdom	SAL_IB9400AA_AS	SRR8525966
H124760762	2012/11	Human	United Kingdom	SAL_JA4197AA_AS	SRR1645786
H124820345	2012/11	Human	United Kingdom	SAL_JA4201AA_AS	SRR1645999
H123220551	2012/8	Human	United Kingdom	SAL_JA4252AA_AS	SRR1645229
FSIS11917332	2019/	Swine-Sow	United States	SAL_JB0962AA_AS	SRR8546837
CDPH_CSalm375	2014/	Human	United States	SAL_JB4817AA_AS	SRR6684912
43945	/	Human	United Kingdom	SAL_KA0672AA_AS	SRR3049644
2282	/	Human	United Kingdom	SAL_KA0778AA_AS	SRR3049527
56929	/	Human	United Kingdom	SAL_KA1150AA_AS	SRR3049144
97226	/	Human	United Kingdom	SAL_KA1359AA_AS	SRR3048922
293192	2016/8	Human	United Kingdom	SAL_KB0745AA_AS	SRR8661139
109248	2015/5	Human	United Kingdom	SAL_KB5073AA_AS	SRR8730649
R18.0877	2018/	Human/Stool	Taiwan	SAL_KB6221AA_AS	SRR8740797
NL_D51	2006/	Swine	Ireland	SAL_KB7968AA_AS	traces-0dhlBqm
NL_D50	2006/	Swine	Ireland	SAL_KB7969AA_AS	traces-0svMvnM
NL_D56	2006/	Swine	Ireland	SAL_KB7972AA_AS	traces-0IjjpHS
GW_S01471-06	2006/	Swine	United Kingdom	SAL_KB8231AA_AS	traces-0LWrHmP
NL_O7	2006/	Swine	Ireland	SAL_KB8498AA_AS	traces-0GyDgKG
NL_O5	2006/	Swine	Ireland	SAL_KB8500AA_AS	traces-0bWVZdC
NL_D59	2006/	Swine	Ireland	SAL_KB8501AA_AS	traces-0aPDgyk
NL_P11	2006/	Swine	Ireland	SAL_KB8530AA_AS	traces-0xeMZal
1090800470	2008/	Swine	Netherlands	SAL_KB8782AA_AS	traces-0dHohjy
1090801775	2008/	Swine	Netherlands	SAL_KB8785AA_AS	traces-0LWuzwq
NL_D13	2006/	Swine/Truck after pigs	Ireland	SAL_KB8956AA_AS	traces-0IXeisb
CFSAN087444	2017/	Soil/Dust	United States	SAL_KB9520AA_AS	SRR8778440
FSIS1606581	2016/	Food/RTE Product	United States	SAL_LA1085AA_AS	SRR3533117
PNUSAS002953	/	/	United States	SAL_MA1110AA_AS	SRR3933551
PNUSAS002954	/	/	United States	SAL_MA1111AA_AS	SRR3933552
PNUSAS002952	/	/	United States	SAL_MA1909AA_AS	SRR3933550
PNUSAS002980	2016/6	Human/Stool	United States	SAL_MA2450AA_AS	SRR3978289
PNUSAS002981	2016/6	Human/Stool	United States	SAL_MA2451AA_AS	SRR3978290
2016K-0586	/	/	United States	SAL_MA2926AA_AS	SRR3996855
FDA00010456	2016/7	Swine/Pig Ear Pieces	Canada	SAL_MA2947AA_AS	SRR3999708
2016K-0609	/	/	United States	SAL_MA3015AA_AS	SRR4000209
C140199	2014/	/	Luxembourg	SAL_MA7765AA_AS	traces-0kHSmQw
PNUSAS003709	2016/7	Stool; Age: 0-4	United States	SAL_MA7989AA_AS	SRR4273711
PNUSAS004397	/	/	United States	SAL_OA2432AA_AS	SRR5060555
PNUSAS006623	/	/	United States	SAL_PA9358AA_AS	SRR5189131
285680	2016/8	Human	United Kingdom	SAL_PA9635AA_AS	SRR5193262
FSIS1609730	2016/	Swine-Market Swine	United States	SAL_QA0840AA_AS	SRR5195873
FSIS1609383	2016/	Swine-Sow	United States	SAL_QA1195AA_AS	SRR5202351
FSIS1710353	2017/	Swine-Market Swine	United States	SAL_QA6663AA_AS	SRR5271439
FSIS1710854	2017/	Swine-Market Swine	United States	SAL_QA9639AA_AS	SRR5346344
PNUSAS011008	2017/3	/	United States	SAL_RA9944AA_AS	SRR5434465
PNUSAS010671	2017/	/	United States	SAL_SA0138AA_AS	SRR5382636
PNUSAS008505	/	/	United States	SAL_SA0305AA_AS	SRR5440636
PNUSAS011630	/	/	United States	SAL_SA1063AA_AS	SRR5460875
PNUSAS011732	2016/9	Stool; Age: 20-29	United States	SAL_SA1099AA_AS	SRR5460914
PNUSAS012223	/	/	United States	SAL_SA1832AA_AS	SRR5486719
PNUSAS012273	/	/	United States	SAL_SA1972AA_AS	SRR5488877
PNUSAS013779	/	/	United States	SAL_SA9775AA_AS	SRR5584665
FSIS1701703	2017/	Swine/Product-Raw-Intact-Pork	United States	SAL_TA4690AA_AS	SRR5681037
FSIS1701735	2017/	Swine/market	United States	SAL_TA4776AA_AS	SRR5704645
PNUSAS014352	/	/	United States	SAL_TA5313AA_AS	SRR5724483
FSIS1702602	2017/	Swine/Product-Raw-Ground, Comminuted or Otherwise Nonintact-Pork	United States	SAL_TA8867AA_AS	SRR5820103
PNUSAS015574	/	/	United States	SAL_TA9357AA_AS	SRR5823562
PNUSAS017082	/	/	United States	SAL_UA2257AA_AS	SRR5864448
PNUSAS012213	/	/	United States	SAL_UA3683AA_AS	SRR5888074
PNUSAS016592	/	/	United States	SAL_UA3708AA_AS	SRR5888300
PNUSAS017146	/	/	United States	SAL_UA3740AA_AS	SRR5888405
PNUSAS019915	/	/	United States	SAL_UA6815AA_AS	SRR5947713
FSIS21720266	2017/	Swine/Product-Raw-Ground, Comminuted or Otherwise Nonintact-Pork	United States	SAL_VA9834AA_AS	SRR6125321
PNUSAS022874	/	/	United States	SAL_WA0756AA_AS	SRR6129388
PNUSAS028008	/	/	United States	SAL_XA2275AA_AS	SRR6321437
Salmonella_enterica_O8_354-13	2013/12	Human/Stool	Poland	SAL_XA5506AA_AS	ERR2210665
PNUSAS031632	/	/	United States	SAL_YA6763AA_AS	SRR6656657
PNUSAS032659	/	/	United States	SAL_YA7167AA_AS	SRR6663489
